# Supplementary material for: The Impact of Test Device on the Evaluation Cooling Effect of Radiation-Cooling Materials
Source: Materials (Basel). 2025 Mar 27;18(7):1512. doi: 10.3390/ma18071512 (PMC11989526; doi:10.3390/ma18071512)
Supplement: Supplementary file 1 [file materials-18-01512-s001.zip]

Archive with 1 entries (1 files):
- materials-3537734-supplementary.pdf
